# Supplementary material for: Primary Postnatal Dorsal Root Ganglion Culture from Conventionally Slaughtered Calves
Source: PLoS One. 2016 Dec 9;11(12):e0168228. doi: 10.1371/journal.pone.0168228 (PMC5148591; doi:10.1371/journal.pone.0168228)
Supplement: S1 File — Kruskal-Wallis statistic with Dunn's Multiple Comparison Test, threshold significance level for P is 0.05. P value < 0.001 is considered extremely significant (***); P value from 0.001 to 0.01 very significant (**); P value from 0.01 to 0.05 significant (*); P value > 0.05 not significant (ns). (XLSX) [file pone.0168228.s007.xlsx]

## Sheet: Foglio2
Suppl. File 1:
statistical analysis Kruskal-Wallis test with Dunn's Multiple Comparison Test (Fig.5)
DAY 1- Maximum of intersections
Kruskal-Wallis test with Dunn's Multiple Comparison Test	Difference in rank sum	Significant (P < 0.05)
GDNF50 vs NOGF	208.2	**
GDNF150 vs NGF10	171.6	**
GDNF150 vs NOGF	264	***
IGF20 vs NOGF	179.1	*
IGF50 vs NOGF	177.8	*
NGF10 vs COMBO2	-182.9	*
NGF50 vs NOGF	168.8	*
COMBO2 vs NOGF	275.3	***
COMBO3 vs NOGF	205.7	**
DAY 3- Maximum of intersections
Kruskal-Wallis test with Dunn's Multiple Comparison Test	Difference in rank sum	Significant (P < 0.05)
GDNF10 vs IGF20	173.1	*
GDNF10 vs NOGF	188.1	**
GDNF50 vs IGF20	200.4	***
GDNF50 vs NOGF	215.3	***
IGF5 vs NGF150	-161.3	*
IGF5 vs COMBO2	-176	**
IGF20 vs NGF10	-183.3	**
IGF20 vs NGF50	-163.7	*
IGF20 vs NGF150	-265.4	***
IGF20 vs COMBO2	-280.1	***
IGF20 vs COMBO3	-162.2	*
IGF50 vs NGF150	-180.2	**
IGF50 vs COMBO2	-194.9	**
NGF10 vs NOGF	198.2	**
NGF50 vs NOGF	178.7	**
NGF150 vs NOGF	280.4	***
COMBO2 vs NOGF	295	***
COMBO3 vs NOGF	177.2	*
DAY 7- Maximum of intersections
Kruskal-Wallis test with Dunn's Multiple Comparison Test	Difference in rank sum	Significant (P < 0.05)
GDNF10 vs IGF5	228.2	***
GDNF10 vs IGF50	204.5	***
GDNF10 vs NGF50	180.6	**
GDNF10 vs NOGF	159.5	*
GDNF50 vs GDNF150	175.6	**
GDNF50 vs IGF5	283.7	***
GDNF50 vs IGF20	209.5	***
GDNF50 vs IGF50	260	***
GDNF50 vs NGF50	236.1	***
GDNF50 vs NOGF	215	***
GDNF150 vs COMBO2	-160.2	*
GDNF150 vs COMBO3	-175.3	**
IGF5 vs NGF10	-232.1	***
IGF5 vs COMBO2	-268.3	***
IGF5 vs COMBO3	-283.5	***
IGF20 vs NGF10	-157.9	*
IGF20 vs COMBO2	-194.2	**
IGF20 vs COMBO3	-209.3	***
IGF50 vs NGF10	-208.4	***
IGF50 vs COMBO2	-244.6	***
IGF50 vs COMBO3	-259.8	***
NGF10 vs NGF50	184.5	**
NGF10 vs NOGF	163.4	*
NGF50 vs COMBO2	-220.7	***
NGF50 vs COMBO3	-235.9	***
COMBO2 vs NOGF	199.6	***
COMBO3 vs NOGF	214.8	***
