# Supplementary material for: Primary Postnatal Dorsal Root Ganglion Culture from Conventionally Slaughtered Calves
Source: PLoS One. 2016 Dec 9;11(12):e0168228. doi: 10.1371/journal.pone.0168228 (PMC5148591; doi:10.1371/journal.pone.0168228)
Supplement: S2 File — Kruskal-Wallis statistic with Dunn's Multiple Comparison Test, threshold significance level for P is 0.05. P value < 0.001 is considered extremely significant (***); P value from 0.001 to 0.01 very significant (**); P value from 0.01 to 0.05 significant (*); P value >0.05 not significant (ns). (XLSX) [file pone.0168228.s008.xlsx]

## Sheet: Foglio1
Suppl. File 2:
statistical analysis Kruskal-Wallis test with Dunn's Multiple Comparison Test (Suppl. Fig. 1)
DAY 1- Radius of maximum of intersections
Kruskal-Wallis test with Dunn's Multiple Comparison Test	Difference in rank sum	Significant (P < 0.05)
GDNF10 vs IGF50	-169.6	*
GDNF50 vs NOGF	216.6	***
IGF20 vs NOGF	180.9	**
IGF50 vs NGF10	185.6	**
IGF50 vs COMBO2	158.7	*
IGF50 vs NOGF	274.1	***
NGF50 vs NOGF	178.5	**
COMBO3 vs NOGF	155.8	*
DAY 3- Radius of maximum of intersections
Kruskal-Wallis test with Dunn's Multiple Comparison Test	Difference in rank sum	Significant (P < 0.05)
IGF50 vs COMBO3	-163.9	*
NGF50 vs COMBO3	-163.9	*
DAY 7- Radius of maximum of intersections
Kruskal-Wallis test with Dunn's Multiple Comparison Test	Difference in rank sum	Significant (P < 0.05)
not significant
