# Supplementary material for: Primary Postnatal Dorsal Root Ganglion Culture from Conventionally Slaughtered Calves
Source: PLoS One. 2016 Dec 9;11(12):e0168228. doi: 10.1371/journal.pone.0168228 (PMC5148591; doi:10.1371/journal.pone.0168228)
Supplement: S3 File — Kruskal-Wallis statistic with Dunn's Multiple Comparison Test, threshold significance level for P is 0.05. P value < 0.001 is considered extremely significant (***); P value from 0.001 to 0.01 very significant (**); P value from 0.01 to 0.05 significant (*); P value >0.05 not significant (ns). (XLSX) [file pone.0168228.s009.xlsx]

## Sheet: Foglio1
Suppl. File 3:
statistical analysis Kruskal-Wallis test with Dunn's Multiple Comparison Test (Suppl. Fig. 2)
DAY 1- Enclosing radius
Kruskal-Wallis test with Dunn's Multiple Comparison Test	Difference in rank sum	Significant (P < 0.05)
GDNF10 vs IGF50	-201.8	***
GDNF50 vs IGF50	-161.6	*
GDNF150 vs NGF10	214.2	***
GDNF150 vs NGF50	184.1	**
GDNF150 vs NOGF	197.7	**
IGF5 vs IGF50	-230.3	***
IGF20 vs NGF10	183.8	**
IGF20 vs NOGF	167.2	*
IGF50 vs NGF10	312.7	***
IGF50 vs NGF50	282.7	***
DAY 3- Enclosing radius
Kruskal-Wallis test with Dunn's Multiple Comparison Test	Difference in rank sum	Significant (P < 0.05)
GDNF10 vs NOGF	235.6	***
IGF5 vs NOGF	186.1	**
IGF20 vs NOGF	264.7	***
IGF50 vs NOGF	178.9	**
NGF10 vs NOGF	247	***
NGF150 vs NOGF	185.8	**
COMBO2 vs NOGF	272.3	***
COMBO3 vs NOGF	277.1	***
DAY 7- Enclosing radius
Kruskal-Wallis test with Dunn's Multiple Comparison Test	Difference in rank sum	Significant (P < 0.05)
GDNF10 vs GDNF150	176.7	**
GDNF10 vs NGF50	236.2	***
GDNF50 vs GDNF150	221.4	***
GDNF50 vs IGF5	183.5	**
GDNF50 vs NGF50	280.9	***
GDNF50 vs NOGF	168.9	*
GDNF150 vs NGF10	-167.8	*
GDNF150 vs COMBO3	-261.5	***
IGF5 vs COMBO3	-223.6	***
IGF20 vs NGF50	196.2	**
IGF50 vs NGF50	165.1	*
NGF10 vs NGF50	227.2	***
NGF50 vs NGF150	-197.4	**
NGF50 vs COMBO2	-200.1	***
NGF50 vs COMBO3	-321	***
COMBO3 vs NOGF	209	***
